# Supplementary material for: The Pharmacorank Search Tool for the Retrieval of Prioritized Protein Drug Targets and Drug Repositioning Candidates According to Selected Diseases
Source: Biomolecules. 2022 Oct 26;12(11):1559. doi: 10.3390/biom12111559 (PMC9687941; doi:10.3390/biom12111559)
Supplement: Supplementary file 1 [file biomolecules-12-01559-s001.zip]

Archive with 1 entries (1 files):
- Pharmacorank_Supplementary_Data.xlsx
