# Supplementary material for: The Pharmacorank Search Tool for the Retrieval of Prioritized Protein Drug Targets and Drug Repositioning Candidates According to Selected Diseases
Source: Biomolecules. 2022 Oct 26;12(11):1559. doi: 10.3390/biom12111559 (PMC9687941; doi:10.3390/biom12111559)
Supplement: Supplementary file 1 [file biomolecules-12-01559-s001.zip › Pharmacorank_Supplementary_Data.xlsx]

## Sheet: Validation Set
Disease Name	DOID
Abdominal Obesity-Metabolic Syndrome 1	14221
Acne	6543
Acquired Immunodeficiency Syndrome	635
Acute Kidney Failure	3021
Acute Myeloid Leukemia	9119
Acute Pancreatitis	2913
Acute Promyelocytic Leukemia	0060318
Adrenal Cortex Cancer	660
Adrenal Gland Cancer	3953
Adrenoleukodystrophy	10588
Adult Respiratory Distress Syndrome	11394
Age Related Macular Degeneration	10871
Aggressive Systemic Mastocytosis	4798
Agranulocytosis	12987
Alcohol Use Disorder	1574
Allergic Contact Dermatitis	3042
Alopecia	987
Alzheimer's Disease	10652
Amenorrhea	13938
Amyloidosis	9120
Amyotrophic Lateral Sclerosis	332
Amyotrophic Lateral Sclerosis-Parkinsonism/Dementia Complex 1	0111246
Androgen Insensitivity Syndrome	4674
Anemia	2355
Angioedema	1558
Angiomatous Meningioma	6548
Ankylosing Spondylitis	7147
Anorexia Nervosa	8689
Anterior Horn Cell Disease	4873
Anthrax Disease	7427
Antiphospholipid Syndrome	2988
Antisocial Personality Disorder	10939
Anuria	2983
Anxiety Disorder	2030
Aplastic Anemia	12449
Apraxia	0060135
Arteriolosclerosis	5162
Arteriosclerosis	2349
Arteriosclerotic Cardiovascular Disease	2348
Arthritis	848
Arthropathy	381
Aseptic Meningitis	12157
Asperger Syndrome	0050432
Asthma	2841
Ataxia Telangiectasia	12704
Atherosclerosis	1936
Atopic Dermatitis	3310
Atrial Fibrillation	0060224
Atrial Heart Septal Defect	1882
Atrioventricular Block	0050820
Attention Deficit Hyperactivity Disorder	1094
Atypical Chronic Myeloid Leukemia, Bcr-Abl1 Negative	0060597
Autism Spectrum Disorder	0060041
Autistic Disorder	12849
Autoimmune Hepatitis	2048
Autoimmune Thyroiditis	7188
Avian Influenza	4492
Azoospermia	14227
Bacterial Infectious Disease	104
Barrett's Esophagus	9206
Bartter Disease	445
Benign Meningioma	4587
Benign Mesothelioma	2645
Berylliosis	10322
Beta Thalassemia	12241
Biliary Tract Cancer	4607
Bipolar Disorder	3312
Bladder Neck Obstruction	13948
Blepharospasm	529
Blood Coagulation Disease	1247
Bone Marrow Cancer	4960
Brain Cancer	1319
Brain Edema	4724
Brain Ischemia	2316
Breast Cancer	1612
Breast Carcinoma	3459
Brucellosis	11077
Brugada Syndrome	0050451
Bulimia Nervosa	12129
Burkitt Lymphoma	8584
Candidiasis	1508
Cardiac Arrest	0060319
Cardiomyopathy	0050700
Cardiovascular System Disease	1287
Castleman Disease	0111157
Cataract	83
Celiac Disease	10608
Central Precocious Puberty	0112308
Cerebellar Ataxia	0050753
Cerebral Convexity Meningioma	6114
Cerebral Infarction	3526
Cerebral Malaria	14069
Cerebrovascular Disease	6713
Cervix Uteri Carcinoma In Situ	8991
Chagas Disease	12140
Charcot-Marie-Tooth Disease	10595
Childhood Spinal Muscular Atrophy	0060160
Childhood Type Dermatomyositis	14203
Cholelithiasis	10211
Cholera	1498
Cholestasis	13580
Choriocarcinoma	3594
Chronic Kidney Disease	784
Chronic Lymphocytic Leukemia	1040
Chronic Monocytic Leukemia	8593
Chronic Obstructive Pulmonary Disease	3083
Clear Cell Meningioma	4210
Cleft Palate	674
Cocaine Abuse	809
Cocaine Dependence	9975
Cockayne Syndrome	2962
Colitis	0060180
Colon Adenocarcinoma	234
Colon Cancer	219
Colonic Benign Neoplasm	235
Communication Disorder	2033
Complete Androgen Insensitivity Syndrome	0080775
Conduct Disorder	12995
Congenital Heart Disease	1682
Congenital Hypothyroidism	0050328
Congenital Stationary Night Blindness	0050534
Congestive Heart Failure	6000
Conn'S Syndrome	12028
Constipation	2089
Contact Dermatitis	2773
Conversion Disorder	1768
Cornelia De Lange Syndrome	11725
Coronary Artery Disease	3393
Coronary Thrombosis	11847
Craniosynostosis	2340
Crest Syndrome	0060218
Crohn's Colitis	0060192
Crohn's Disease	8778
Cryptorchidism	11383
Cutaneous Leishmaniasis	9111
Cutaneous Mastocytosis	3663
Cystic Fibrosis	1485
Delusional Disorder	778
Dementia	1307
Denture Stomatitis	11875
Dependent Personality Disorder	10931
Dermatitis	2723
Dermatomyositis	10223
Dermatosis Papulosa Nigra	4400
Diabetes Insipidus	9409
Diabetes Mellitus	9351
Diabetic Autonomic Neuropathy	11503
Diabetic Ketoacidosis	1837
Diabetic Neuropathy	9743
Diabetic Polyneuropathy	12785
Diabetic Retinopathy	8947
Diamond-Blackfan Anemia	1339
Diarrhea	13250
Diastolic Heart Failure	9775
Diffuse Cutaneous Mastocytosis	3665
Dilated Cardiomyopathy	12930
Disease Of Metabolism	0014667
Disseminated Intravascular Coagulation	11247
Distal Myopathy	11720
Down Syndrome	14250
Drug Psychosis	1742
Dubin-Johnson Syndrome	12308
Dubowitz Syndrome	14796
Duodenal Ulcer	1724
Dysthymic Disorder	12139
Early Myoclonic Encephalopathy	308
Echinococcosis	1496
Endogenous Depression	1595
Endometriosis	289
Endomyocardial Fibrosis	12932
Eosinophilic Pneumonia	5870
Epilepsy	1826
Erysipelas	11330
Esophageal Cancer	5041
Esophagitis	11963
Essential Hypertension	10825
Essential Thrombocythemia	2224
Essential Tremor	4990
Exhibitionism	10236
Extracutaneous Mastocytoma	4659
Fabry Disease	14499
Facioscapulohumeral Muscular Dystrophy	11727
Factor XII Deficiency	2231
Familial Hypercholesterolemia	13810
Familial Hyperlipidemia	1168
Familial Hypertrophic Cardiomyopathy	0080326
Familial Mediterranean Fever	2987
Familial Nephrotic Syndrome	2590
Fanconi Anemia	13636
Fibrous Meningioma	7211
Gallbladder Disease	0060262
Gastric Ulcer	10808
Gastroenteritis	2326
Gastroesophageal Reflux Disease	8534
Gastrointestinal Stromal Tumor	9253
Gastrointestinal System Cancer	3119
Gastrointestinal System Disease	77
Gaucher's Disease	1926
Gestational Diabetes	11714
Gilles De La Tourette Syndrome	11119
Glaucoma	1686
Glomerulonephritis	2921
Glucose Intolerance	10603
Glycogen Storage Disease	2747
Glycogen Storage Disease Iv	2750
Goiter	12176
Gonadal Dysgenesis	14447
Gout	13189
Graves' Disease	12361
Gynecomastia	12698
Hairy Cell Leukemia	285
Hematopoietic System Disease	74
Hemoglobinuria	582
Hemopericardium	11482
Hemorrhagic Disease	2213
Hepatic Coma	12550
Hepatic Encephalopathy	13413
Hepatitis	2237
Hepatitis B	2043
Hepatitis C	1883
Hepatobiliary Disease	3118
Hepatoblastoma	687
Hereditary Angioedema	14735
Hereditary Mucosal Leukokeratosis	0050448
Heroin Dependence	9976
Herpes Simplex	8566
Hidradenitis	2282
Hirschsprung's Disease	10487
Histidinemia	0060168
Hodgkin's Lymphoma	8567
Hodgkin's Lymphoma, Lymphocytic Depletion	8628
Hodgkin's Lymphoma, Lymphocytic-Histiocytic Predominance	8543
Hodgkin's Lymphoma, Mixed Cellularity	8654
Human Immunodeficiency Virus Infectious Disease	526
Huntington's Disease	12858
Hypercalcemia	12678
Hypereosinophilic Syndrome	999
Hyperglycemia	4195
Hyperinsulinism	2018
Hyperparathyroidism	13543
Hypersplenism	6376
Hypertension	10763
Hyperthyroidism	7998
Hypertrichosis	420
Hypertrophic Cardiomyopathy	11984
Hypoactive Sexual Desire Disorder	13868
Hypoglycemia	9993
Hypogonadism	1924
Hypokalemia	4500
Hypoparathyroidism	11199
Hypopituitarism	9406
Hypothyroidism	1459
Idiopathic Interstitial Pneumonia	2797
Idiopathic Pulmonary Fibrosis	0050156
Ileitis	0060189
Impulse Control Disorder	10937
Inappropriate Adh Syndrome	3401
Indolent Systemic Mastocytosis	4660
Influenza	8469
Intermediate Coronary Syndrome	8805
Intermediate Spinal Muscular Atrophy	0050530
Intermittent Claudication	3669
Intermittent Explosive Disorder	12401
Interstitial Lung Disease	3082
Intestinal Benign Neoplasm	4610
Intestinal Cancer	10155
Intraorbital Meningioma	4141
Intraventricular Meningioma	3772
Irritable Bowel Syndrome	9778
Islet Cell Tumor	1799
Isolated Growth Hormone Deficiency	0060870
Juvenile Myelomonocytic Leukemia	0050458
Juvenile Spinal Muscular Atrophy	12376
Kallmann Syndrome	3614
Kaposi's Sarcoma	8632
Keratitis	4677
Keratomalacia	11267
Keratosis	161
Kidney Cancer	263
Kidney Failure	1074
Kleptomania	12400
Lactic Acidosis	3650
Langerhans-Cell Histiocytosis	2571
Laron Syndrome	9521
Lateral Sclerosis	230
Learning Disability	8927
Leiomyoma	127
Leishmaniasis	9065
Lennox-Gastaut Syndrome	0050561
Leprosy	1024
Lesch-Nyhan Syndrome	1919
Leukemia	1240
Leukocyte Disease	9500
Limb-Girdle Muscular Dystrophy	11724
Lingual-Facial-Buccal Dyskinesia	9854
Lipid Storage Disease	9455
Lipodystrophy	811
Lipoid Nephrosis	10966
Liver Cancer	3571
Liver Cirrhosis	5082
Localized Scleroderma	8472
Loeffler Syndrome	9503
Long Qt Syndrome	2843
Lung Benign Neoplasm	3683
Lymphoid Leukemia	1037
Lymphoma	0060058
Malaria	12365
Male Infertility	12336
Malignant Mesothelioma	1790
Marburg Hemorrhagic Fever	4327
Marfan Syndrome	14323
Mast-Cell Leukemia	9254
Mastitis	10690
Mastocytosis	350
Measles	8622
Megaloblastic Anemia	13382
Melancholia	2848
Membranous Glomerulonephritis	10976
Meningioma	3565
Meningitis	9471
Meningothelial Meningioma	7212
Mental Depression	1596
Methemoglobinemia	10783
Mevalonic Aciduria	0050452
Microcephaly	10907
Microcystic Meningioma	4594
Migraine	6364
Mitochondrial Trifunctional Protein Deficiency	0111277
Mitral Valve Prolapse	988
Mood Disorder	3324
Morphine Dependence	2560
Mucopolysaccharidosis Iv	12804
Multiple Epiphyseal Dysplasia	12721
Multiple Myeloma	9538
Multiple Sclerosis	2377
Muscular Atrophy	767
Muscular Dystrophy	9884
Myasthenia Gravis	437
Mycosis Fungoides	8691
Myelodysplastic Syndrome	0050908
Myelofibrosis	4971
Myeloid Leukemia	8692
Myocardial Infarction	5844
Myopathy	423
Myxedema	11634
Neonatal Jaundice	2383
Nephritis	10952
Nephrocalcinosis	12679
Nephrogenic Diabetes Insipidus	12387
Nephrolithiasis	585
Nephrosis	2527
Nephrotic Syndrome	1184
Neurocirculatory Asthenia	11569
Neuroendocrine Tumor	169
Neurofibromatosis	8712
Neurogenic Bladder	12143
Neurotic Disorder	4964
Neutropenia	1227
Nicotine Dependence	0050742
Night Blindness	8499
Noonan Syndrome	3490
Obesity	9970
Obsessive-Compulsive Disorder	10933
Obsessive-Compulsive Personality Disorder	10932
Obstructive Sleep Apnea	0050848
Ocular Hypertension	9282
Oculopharyngeal Muscular Dystrophy	11719
Olfactory Groove Meningioma	8057
Oligospermia	14228
Open-Angle Glaucoma	1067
Opiate Dependence	2559
Opioid Abuse	11206
Opisthorchiasis	13768
Orbital Disease	930
Osteoarthritis	8398
Osteochondrodysplasia	2256
Osteopetrosis	13533
Osteoporosis	11476
Ovarian Cancer	2394
Pancreatic Cancer	1793
Pancreatitis	4989
Panhypopituitarism	9410
Panic Disorder	594
Panuveitis	12030
Paranoid Schizophrenia	1229
Parasagittal Meningioma	6869
Parkinson's Disease	14330
Paroxysmal Nocturnal Hemoglobinuria	0060284
Penile Cancer	11615
Peptic Esophagitis	13976
Pericardial Effusion	118
Periodontal Disease	3388
Periodontitis	824
Peritonitis	8283
Peutz-Jeghers Syndrome	3852
Phenylketonuria	9281
Phobic Disorder	591
Pick's Disease	11870
Pituitary-Dependent Cushing's Disease	3946
Plasmodium Falciparum Malaria	14067
Pneumonia	552
Polycystic Ovary Syndrome	11612
Polycythemia Vera	8997
Porphyria Cutanea Tarda	3132
Postpartum Depression	9478
Prediabetes Syndrome	11716
Pre-Eclampsia	10591
Primary Biliary Cholangitis	12236
Primary Hyperaldosteronism	446
Primary Hyperoxaluria	2977
Primary Hyperparathyroidism	11202
Primary Immunodeficiency Disease	612
Primary Open Angle Glaucoma	1070
Primary Ovarian Insufficiency	5426
Progeria	3911
Progressive Multifocal Leukoencephalopathy	643
Prostate Cancer	10283
Prostatic Adenoma	2883
Proteinuria	576
Psammomatous Meningioma	7210
Pseudohermaphroditism	3765
Pseudohypoparathyroidism	4184
Pseudopseudohypoparathyroidism	4183
Psoriatic Arthritis	9008
Pulmonary Edema	11396
Pulmonary Embolism	9477
Pulmonary Emphysema	9675
Pulmonary Hypertension	6432
Purpura Fulminans	0060538
Pyelitis	2744
Pyelonephritis	11400
Q Fever	11100
Reflex Sympathetic Dystrophy	1811
Renal Tubular Acidosis	14219
Restrictive Cardiomyopathy	397
Retinitis	3612
Retrograde Amnesia	4543
Reye Syndrome	14525
Rheumatoid Arthritis	7148
Rhinitis	4483
Rickets	10609
Sarcomatoid Carcinoma	4015
Schizoaffective Disorder	5418
Schizophrenia	5419
Schizophreniform Disorder	11328
Scleroderma	419
Seborrheic Dermatitis	8741
Seborrheic Keratosis	6498
Secondary Hyperparathyroidism	12466
Secondary Parkinson Disease	13548
Secretory Meningioma	4588
Sensorineural Hearing Loss	10003
Severe Acute Respiratory Syndrome	2945
Sheehan Syndrome	9476
Sick Sinus Syndrome	13884
Sickle Cell Anemia	10923
Silver-Russell Syndrome	14681
Situs Inversus	758
Skin Melanoma	8923
Smith-Lemli-Opitz Syndrome	14692
Social Phobia	11257
Spinal Meningioma	1138
Spondylitis	6590
Stevens-Johnson Syndrome	0050426
Stomach Cancer	10534
Stomatitis	9637
Subacute Bacterial Endocarditis	4562
Substance Abuse	302
Substance-Related Disorder	303
Succinic Semialdehyde Dehydrogenase Deficiency	0060175
Sudden Infant Death Syndrome	9007
Systemic Lupus Erythematosus	9074
Systemic Mastocytosis	349
Systemic Scleroderma	418
Thrombocytopenia	1588
Thrombosis	0060903
Thymus Cancer	3277
Thyroid Gland Disease	50
Thyroiditis	7166
Thyrotoxicosis	7997
Toxic Encephalopathy	3602
Toxic Shock Syndrome	14115
Transient Cerebral Ischemia	224
Transitional Meningioma	7213
Trigeminal Neuralgia	12098
Trypanosomiasis	10113
Tuberous Sclerosis	13515
Type 1 Diabetes Mellitus	9744
Type 2 Diabetes Mellitus	9352
Ulcerative Colitis	8577
Ulcerative Stomatitis	9673
Urea Cycle Disorder	9267
Uremia	4676
Urinary Bladder Cancer	11054
Urticaria	1555
Urticaria Pigmentosa	12309
Uterine Cancer	363
Uterine Fibroid	13223
Uveitis	13141
Viral Meningitis	10310
Visceral Leishmaniasis	9146
Visual Epilepsy	11832
Vitiligo	12306
Von Hippel-Lindau Disease	14175
Waardenburg's Syndrome	9258
Werdnig-Hoffmann Disease	13137
Werner Syndrome	5688
West Nile Encephalitis	2365
West Nile Fever	2366
West Syndrome	0050562
Wilson Disease	893
Xeroderma Pigmentosum	0050427
X-Linked Aarskog Syndrome	6683

## Sheet: Vague Diseases
Disease Name	DOID
Adenocarcinoma	299
Allergic Disease	1205
Artery Disease	0050828
Autosomal Dominant Disease	0050736
Autosomal Recessive Disease	0050737
Bladder Disease	365
Blood Protein Disease	620
Bone Development Disease	0080006
Bone Disease	0080001
Bone Marrow Disease	4961
Bone Structure Disease	0080010
Brain Disease	936
Breast Disease	3463
Cancer	162
Carcinoma	305
Cartilage Disease	1222
Cell Type Cancer	0050687
Central Nervous System Disease	331
Cerebellar Disease	2786
Chromosomal Disease	0080014
Cognitive Disorder	1561
Collagen Disease	854
Diabetes	9351
Disease	4
Esophageal Disease	6050
Eye Disease	5614
Genetic Disease	630
Hair Disease	421
Heart Disease	114
Immune System Disease	2914
Intellectual Disability	1059
Intestinal Disease	5295
Iris Disease	240
Kidney Disease	557
Lip Disease	9297
Liver Disease	409
Lung Disease	850
Lymphoma	0060058
Melanoma	1909
Mitochondrial Metabolism Disease	700
Monogenic Disease	0050177
Motor Neuron Disease	231
Mouth Disease	403
Movement Disease	480
Multiple Myeloma	9538
Muscle Tissue Disease	66
Muscular Disease	0080000
Nervous System Disease	863
Neurodegenerative Disease	1289
Neuromuscular Disease	440
Optic Nerve Disease	1891
Ovarian Disease	1100
Pancreas Disease	26
Paraplegia	607
Physical Disorder	0080015
Prostate Disease	47
Retinal Disease	5679
Sarcoma	1115
Sensory System Disease	0050155
Skin Disease	37
Specific Developmental Disorder	0060038
Spinal Cord Disease	319
Spinal Disease	0060564
Stomach Disease	76
Syndrome	225
Tooth Disease	1091
Vascular Disease	178
Vascular Skin Disease	9540
